# Supplementary material for: Glucose Hypometabolic Pattern and Prediction of Isocitrate Dehydrogenase Status in Non-Contrast-Enhanced Glioma Using Z-Score-Based 18F-Fluorodeoxyglucose Positron Emission Tomography
Source: Cancers (Basel). 2026 Jul 17;18(14):2298. doi: 10.3390/cancers18142298 (PMC13406570; doi:10.3390/cancers18142298)
Supplement: Supplementary file 1 [file cancers-18-02298-s001.zip]

Archive with 1 entries (1 files):
- cancers-4412939-supplementary.pdf
